# Supplementary material for: Short communication: Evaluation of charged membrane filters and buffers for concentration and recovery of infectious salmon anaemia virus in seawater
Source: PLoS One. 2021 Jun 16;16(6):e0253297. doi: 10.1371/journal.pone.0253297 (PMC8208535; doi:10.1371/journal.pone.0253297)
Supplement: S1 Data — (ZIP) [file pone.0253297.s003.zip]

Archive with 7 entries (7 files):
- Fig 2 data supporting file for PONE D 21 01328R2.xlsx
- Fig 4 data supporting file for PONE D 21 01328R2.xlsx
- Fig3 data supporting file for PONE D 21 01328R2.xlsx
- Table 1 data supporting file for PONE D 21 01328R2.xlsx
- Table 2 data supporting file for PONE D 21 01328R2.xlsx
- Table 3 data supporting file for PONE D 21 01328R2.xlsx
- Table 4 data supporting file for PONE D 21 01328R2.xlsx
