# Supplementary material for: Short communication: Evaluation of charged membrane filters and buffers for concentration and recovery of infectious salmon anaemia virus in seawater
Source: PLoS One. 2021 Jun 16;16(6):e0253297. doi: 10.1371/journal.pone.0253297 (PMC8208535; doi:10.1371/journal.pone.0253297)
Supplement: S1 Data — (ZIP) [file pone.0253297.s003.zip › Fig 2 data supporting file for PONE D 21 01328R2.xlsx]

## Sheet: data
Well	ExptType	Experiment	Sample	TargetType	Target	Status	Concentration	Supermix	CopiesPer20uLWell	TotalConfMax	TotalConfMin	PoissonConfMax	PoissonConfMin	Positives	Negatives	Ch1+Ch2+	Ch1+Ch2-	Ch1-Ch2+	Ch1-Ch2-	Linkage	AcceptedDroplets	CNV	TotalCNVMax	TotalCNVMin	PoissonCNVMax	PoissonCNVMin	ReferenceCopies	UnknownCopies	Ratio	TotalRatioMax	TotalRatioMin	PoissonRatioMax	PoissonRatioMin	FractionalAbundance	TotalFractionalAbundanceMax	TotalFractionalAbundanceMin	PoissonFractionalAbundanceMax	PoissonFractionalAbundanceMin	ReferenceAssayNumber	TargetAssayNumber	Threshold	MeanAmplitudeofPositives	MeanAmplitudeofNegatives	MeanAmplitudeTotal	ExperimentComments	MergedWells	TotalConfMax68	TotalConfMin68	PoissonConfMax68
A01	Absolute Quantification	ABS	ISAV ddPCR Optimization	Ch1Unknown	ISAV	Manual	155	One-Step RT-ddPCR Kit for Probes	3100			165	150	933	6640	0	933	0	6640	0	7573																		1	1	1908	3209.4	1596.2	1795					160
B01	Absolute Quantification	ABS	ISAV ddPCR Optimization	Ch1Unknown	ISAV	Manual	155	One-Step RT-ddPCR Kit for Probes	3100			164	150	1124	8002	0	1124	0	8002	0	9126																		1	1	1908	3207.7	1580.8	1781.2					160
C01	Absolute Quantification	ABS	ISAV ddPCR Optimization	Ch1Unknown	ISAV	Manual	147	One-Step RT-ddPCR Kit for Probes	2940			157	142	898	6750	0	898	0	6750	0	7648																		1	1	1908	3168.6	1548	1738.3					150
D01	Absolute Quantification	ABS	ISAV ddPCR Optimization	Ch1Unknown	ISAV	Manual	165	One-Step RT-ddPCR Kit for Probes	3300			175	160	1037	6896	0	1037	0	6896	0	7933																		1	1	1908	3210.7	1544.8	1762.5					170
E01	Absolute Quantification	ABS	ISAV ddPCR Optimization	Ch1Unknown	ISAV	Manual	168	One-Step RT-ddPCR Kit for Probes	3360			179	162	899	5871	0	899	0	5871	0	6770																		1	1	1908	3157.6	1504.6	1724.1					170
F01	Absolute Quantification	ABS	ISAV ddPCR Optimization	Ch1Unknown	ISAV	Manual	177	One-Step RT-ddPCR Kit for Probes	3540			189	170	835	5156	0	835	0	5156	0	5991																		1	1	1908	3192.3	1532.3	1763.7					180
G01	Absolute Quantification	ABS	ISAV ddPCR Optimization	Ch1Unknown	ISAV	Manual	180	One-Step RT-ddPCR Kit for Probes	3600			191	175	1123	6774	0	1123	0	6774	0	7897																		1	1	1908	3173.2	1518.8	1754					190
H01	Absolute Quantification	ABS	ISAV ddPCR Optimization	Ch1Unknown	ISAV	Manual	185	One-Step RT-ddPCR Kit for Probes	3700			196	179	988	5806	0	988	0	5806	0	6794																		1	1	1908	3195.9	1518.9	1762.8					190
Well	ExptType	Experiment	Sample	TargetType	Target	Status	Concentration	Supermix	CopiesPer20uLWell	TotalConfMax	TotalConfMin	PoissonConfMax	PoissonConfMin	Positives	Negatives	Ch1+Ch2+	Ch1+Ch2-	Ch1-Ch2+	Ch1-Ch2-	Linkage	AcceptedDroplets	CNV	TotalCNVMax	TotalCNVMin	PoissonCNVMax	PoissonCNVMin	ReferenceCopies	UnknownCopies	Ratio	TotalRatioMax	TotalRatioMin	PoissonRatioMax	PoissonRatioMin	FractionalAbundance	TotalFractionalAbundanceMax	TotalFractionalAbundanceMin	PoissonFractionalAbundanceMax	PoissonFractionalAbundanceMin	ReferenceAssayNumber	TargetAssayNumber	Threshold	MeanAmplitudeofPositives	MeanAmplitudeofNegatives	MeanAmplitudeTotal	ExperimentComments	MergedWells	TotalConfMax68	TotalConfMin68	PoissonConfMax68
A02	Absolute Quantification	ABS	ISAV ddPCR Optimization	Ch1Unknown	ISAV	Manual	195	One-Step RT-ddPCR Kit for Probes	3900			206	190	1308	7242	0	1308	0	7242	0	8550																		1	1	2900	5334.6	2452.5	2893.4					200
B02	Absolute Quantification	ABS	ISAV ddPCR Optimization	Ch1Unknown	ISAV	Manual	195	One-Step RT-ddPCR Kit for Probes	3900			205	189	1281	7124	0	1281	0	7124	0	8405																		1	1	2900	5342.5	2416.9	2862.8					200
C02	Absolute Quantification	ABS	ISAV ddPCR Optimization	Ch1Unknown	ISAV	Manual	188	One-Step RT-ddPCR Kit for Probes	3760			199	183	1337	7696	0	1337	0	7696	0	9033																		1	1	2900	5360.2	2389.1	2828.9					190
D02	Absolute Quantification	ABS	ISAV ddPCR Optimization	Ch1Unknown	ISAV	Manual	210	One-Step RT-ddPCR Kit for Probes	4200			221	204	1286	6596	0	1286	0	6596	0	7882																		1	1	2900	5480.2	2392.2	2896					220
E02	Absolute Quantification	ABS	ISAV ddPCR Optimization	Ch1Unknown	ISAV	Manual	204	One-Step RT-ddPCR Kit for Probes	4080			216	197	1081	5722	0	1081	0	5722	0	6803																		1	1	2900	5369.5	2299.8	2787.6					210
F02	Absolute Quantification	ABS	ISAV ddPCR Optimization	Ch1Unknown	ISAV	Manual	228	One-Step RT-ddPCR Kit for Probes	4560			239	223	1815	8487	0	1815	0	8487	0	10302																		1	1	2900	5388.8	2308.2	2850.9					230
G02	Absolute Quantification	ABS	ISAV ddPCR Optimization	Ch1Unknown	ISAV	Manual	222	One-Step RT-ddPCR Kit for Probes	4440			234	215	1215	5860	0	1215	0	5860	0	7075																		1	1	2900	5322.1	2267.7	2792.2					230
H02	Absolute Quantification	ABS	ISAV ddPCR Optimization	Ch1Unknown	ISAV	Manual	220	One-Step RT-ddPCR Kit for Probes	4400			235	212	836	4075	0	836	0	4075	0	4911																		1	1	2900	5353.7	2260.7	2787.3					230
Well	ExptType	Experiment	Sample	TargetType	Target	Status	Concentration	Supermix	CopiesPer20uLWell	TotalConfMax	TotalConfMin	PoissonConfMax	PoissonConfMin	Positives	Negatives	Ch1+Ch2+	Ch1+Ch2-	Ch1-Ch2+	Ch1-Ch2-	Linkage	AcceptedDroplets	CNV	TotalCNVMax	TotalCNVMin	PoissonCNVMax	PoissonCNVMin	ReferenceCopies	UnknownCopies	Ratio	TotalRatioMax	TotalRatioMin	PoissonRatioMax	PoissonRatioMin	FractionalAbundance	TotalFractionalAbundanceMax	TotalFractionalAbundanceMin	PoissonFractionalAbundanceMax	PoissonFractionalAbundanceMin	ReferenceAssayNumber	TargetAssayNumber	Threshold	MeanAmplitudeofPositives	MeanAmplitudeofNegatives	MeanAmplitudeTotal	ExperimentComments	MergedWells	TotalConfMax68	TotalConfMin68	PoissonConfMax68
A03	Absolute Quantification	ABS	ISAV ddPCR Optimization	Ch1Unknown	ISAV	Manual	168	One-Step RT-ddPCR Kit for Probes	3360			177	163	1289	8415	0	1289	0	8415	0	9704																		1	1	4286	7570.4	3704	4217.5					170
B03	Absolute Quantification	ABS	ISAV ddPCR Optimization	Ch1Unknown	ISAV	Manual	173	One-Step RT-ddPCR Kit for Probes	3460			182	168	1264	7984	0	1264	0	7984	0	9248																		1	1	4286	7646.4	3721.6	4258					180
C03	Absolute Quantification	ABS	ISAV ddPCR Optimization	Ch1Unknown	ISAV	Manual	178	One-Step RT-ddPCR Kit for Probes	3560			188	173	1309	8020	0	1309	0	8020	0	9329																		1	1	4286	7613.8	3616.5	4177.4					180
D03	Absolute Quantification	ABS	ISAV ddPCR Optimization	Ch1Unknown	ISAV	Manual	189	One-Step RT-ddPCR Kit for Probes	3780			199	184	1409	8097	0	1409	0	8097	0	9506																		1	1	4286	7810.6	3627.4	4247.4					190
E03	Absolute Quantification	ABS	ISAV ddPCR Optimization	Ch1Unknown	ISAV	Manual	192	One-Step RT-ddPCR Kit for Probes	3840			203	186	1243	7020	0	1243	0	7020	0	8263																		1	1	4286	7749.1	3514.6	4151.6					200
F03	Absolute Quantification	ABS	ISAV ddPCR Optimization	Ch1Unknown	ISAV	Manual	198	One-Step RT-ddPCR Kit for Probes	3960			209	192	1274	6960	0	1274	0	6960	0	8234																		1	1	4286	7831.1	3537.5	4201.8					200
G03	Absolute Quantification	ABS	ISAV ddPCR Optimization	Ch1Unknown	ISAV	Manual	187	One-Step RT-ddPCR Kit for Probes	3740			197	182	1410	8196	0	1410	0	8196	0	9606																		1	1	4286	7803.3	3506.2	4136.9					190
H03	Absolute Quantification	ABS	ISAV ddPCR Optimization	Ch1Unknown	ISAV	Manual	193	One-Step RT-ddPCR Kit for Probes	3860			202	188	1580	8870	0	1580	0	8870	0	10450																		1	1	4286	7814	3471.1	4127.7					200
	copies per 20µl well
	Sum up table	LOW conentration	medium conentration (recomended)	High conentration
	Termperature	600/150	900/250	1200/350
	63	3100	3900	3360
	62.4	3100	3900	3460
	61.4	2940	3760	3560
	59.9	3300	4200	3780
	58.1	3360	4080	3840
	56.5	3540	4560	3960
	55.6	3600	4440	3740
	55	3700	4400	3860
	concentration, cp/µL						concentration, cp/µL
	Sum up table	LOW conentration	medium conentration (recomended)	High conentration			Sum up table	LOW conentration			medium			high
	Termperature	600/150	900/250	1200/350			Termperature	600/150	95% confindence low	95% confindence high		95% confindence low	95% confindence high		95% confindence low	95% confindence high
	63	1722	2167	1867			63	1722	1666	1833	2167	2111	2289	1867	1811	1967
	62.4	1722	2167	1922			62.4	1722	1666	1822	2167	2100	2278	1922	1866	2022
	61.4	1633	2089	1978			61.4	1633	1577	1744	2089	2033	2211	1978	1922	2089
	59.9	1833	2333	2100			59.9	1833	1777	1944	2333	2266	2455	2100	2044	2211
	58.1	1867	2267	2133			58.1	1867	1800	1989	2267	2189	2400	2133	2066	2255
	56.5	1967	2533	2200			56.5	1967	1889	2100	2533	2477	2655	2200	2133	2322
	55.6	2000	2467	2078			55.6	2000	1944	2122	2467	2389	2600	2078	2022	2189
	55	2056	2444	2144			55	2056	1989	2178	2444	2355	2611	2144	2088	2244
	Average	1850	2308.38	2052.75
	Rsiduals						Annealing temperature, ºC	Low primer probe concentration, cp/µl	Medium primer probe concentration, cp/µl	High primer probe concentration, cp/µl
	Sum up table	LOW conentration	medium conentration (recomended)	High conentration			63	1722 (1666 - 1833)	2167 (2111 - 2289)	1867 (1811 - 1967)
	Termperature	600/150	900/250	1200/350			62.4	1722 (1666 - 1822)	2167 (2100 - 2278)	1922 (1866 - 2022)
	63	-128	-141.375	-185.75			61.4	1633 (1577 - 1744)	2089 (2033 - 2211)	1978 (1922 - 2089)
	62.4	-128	-141.375	-130.75			59.9	1833 (1777 - 1944)	2333 (2266 - 2455)	2100 (2044 - 2211)
	61.4	-217	-219.375	-74.75			58.1	1867 (1800 - 1989)	2267 (2189 - 2400)	2133 (2066 - 2255)
	59.9	-17	24.625	47.25			56.5	1967 (1889 - 2100)	2533 (2477 - 2655)	2200 (2133 - 2322)
	58.1	17	-41.375	80.25			55.6	2000 (1944 - 2122)	2467 (2389 - 2600)	2078 (2022 - 2189)
	56.5	117	224.625	147.25			55	2056 (1989 - 2178)	2444 (2355 - 2611)	2144 (2088 - 2244)
	55.6	150	158.625	25.25
	55	206	135.625	91.25
										back	pos	resolution
									low	1700	3300	1.94
									med	2500	5500	2.2
									high	3800	7800	2.05
										back	pos	resolution
									low	1700	3300	1.94
									med	2500	5500	2.2
									high	3800	7800	2.05
[truncated: 13 more columns]

## Sheet: mastermix
	Reactions	9
	LOW conentration
	20µL per well	C stock, µM	C final, nM	V reaction µL	Total
	H2O			9.462	85.158
	RT			2.2	19.8				Temperature	Oppsett	LOW	MEDIUM	HIGH
	DDT 100 nM			1.1	9.9						1	2	3	4	5	6	7
	RT/RNase block			1.1	9.9				63	A	ISAVB3 #125MF 2x dil	ISAVB3 #125MF 2x dil	ISAVB3 #125MF 2x dil
	One step RT ddPCR Advance 4X			5.5	49.5				62.3	B	ISAVB3 #125MF 2x dil	ISAVB3 #125MF 2x dil	ISAVB3 #125MF 2x dil
	Primer ISAV M-F (50 µM)	50	600	0.264	2.376				60.8	C	ISAVB3 #125MF 2x dil	ISAVB3 #125MF 2x dil	ISAVB3 #125MF 2x dil
	Primer ISAV M-R (50 µM)	50	600	0.264	2.376				58.2	D	ISAVB3 #125MF 2x dil	ISAVB3 #125MF 2x dil	ISAVB3 #125MF 2x dil
	Primer ISAV M-P (30 µM)	30	150	0.11	0.99				55.1	E	ISAVB3 #125MF 2x dil	ISAVB3 #125MF 2x dil	ISAVB3 #125MF 2x dil
	Template			2	18				52.6	F	ISAVB3 #125MF 2x dil	ISAVB3 #125MF 2x dil	ISAVB3 #125MF 2x dil
				22	198				50.8	G	ISAVB3 #125MF 2x dil	ISAVB3 #125MF 2x dil	ISAVB3 #125MF 2x dil
									50	H	ISAVB3 #125MF 2x dil	ISAVB3 #125MF 2x dil	ISAVB3 #125MF 2x dil
	medium conentration (recomended)
	20µL per well	C stock, µM	C final, nM	V reaction µL	Total				Need	48	µL sample
	H2O			9.12467	82.122				take ISAVB3 #125F and dilute 2x
	RT			2.2	19.8
	DDT 100 nM			1.1	9.9				take 18µL to each mastermix
	RT/RNase block			1.1	9.9
	One step RT ddPCR Advance 4X			5.5	49.5
	Primer ISAV M-F (50 µM)	50	900	0.396	3.564
	Primer ISAV M-R (50 µM)	50	900	0.396	3.564
	Primer ISAV M-P (30 µM)	30	250	0.183333	1.65
	Template			2	18
				22	198
	High conentration
	20µL per well	C stock, µM	C final, nM	V reaction µL	Total
	H2O			8.78733	79.086
	RT			2.2	19.8
	DDT 100 nM			1.1	9.9
	RT/RNase block			1.1	9.9
	One step RT ddPCR Advance 4X			5.5	49.5
	Primer ISAV M-F (50 µM)	50	1200	0.528	4.752
	Primer ISAV M-R (50 µM)	50	1200	0.528	4.752
	Primer ISAV M-P (30 µM)	30	350	0.256667	2.31
	Template			2	18
				22	198

## Sheet: signalTObckg
		back	pos	resolution
	low	1700	3300	1.94
	med	2500	5500	2.2
	high	3800	7800	2.05
