# Supplementary material for: Short communication: Evaluation of charged membrane filters and buffers for concentration and recovery of infectious salmon anaemia virus in seawater
Source: PLoS One. 2021 Jun 16;16(6):e0253297. doi: 10.1371/journal.pone.0253297 (PMC8208535; doi:10.1371/journal.pone.0253297)
Supplement: S1 Data — (ZIP) [file pone.0253297.s003.zip › Fig 4 data supporting file for PONE D 21 01328R2.xlsx]

## Sheet: Ark1
Sample from setup	Mean ISAV copies in 50uL stock replica #1	Mean ISAV copies in 50uL stock replica #2	Mean ISAV copies in 50uL stock replica #1and #2	Standard deviation of ISAV replica #1and #2	Log mean of ISAV copies in 50uL stock replica #1and #2	Log of ISAV Standard deviation for replica #1and #2	ISAV stock samples ddPCR							Log mean of ISAV copies in 50uL stock replica #1and #2	Log mean virus cp of filtrate in replica #1-4
ISAV 1 mL stock	3.83889e+07	3.14667e+07	3.49278e+07	4.89475e+06	7.54317	6.68973								7.54317	7.03862
ISAV 500ul stock	1.72361e+07	1.62333e+07	1.67347e+07	709071	7.22362	5.85069							ddPCR	7.22362	6.77573
ISAV 250ul stock	8.86806e+06	7.11667e+06	7.99236e+06	1.23842e+06	6.90268	6.09287								6.90268	6.59181
ISAV 125ul stock	3.92222e+06	3.56944e+06	3.74583e+06	249452	6.57355	5.39699								6.57355	6.31204
ISAV 62,5ul stock	2.41944e+06	2.43056e+06	2425000	7856.74	6.38471	3.89524								6.38471	5.99804
ISAV 31 ul stock	1.05528e+06	1.04361e+06	1.04944e+06	8249.58	6.02096	3.91643								6.02096	5.72578
ISAV 15 ul stock	453889	361111	407500	65603.8	5.61013	4.81693								5.61013	5.3686
ISAV 8 ul stock	254167	182500	218333	50676	5.33912	4.7048								5.33912	5.09208
ISAV 4 ul stock	114722	41388.9	78055.6	51854.5	4.8924	4.71479								4.8924	4.81734
ISAV 2 ul stock	43583.3	39611.1	41597.2	2808.79	4.61906	3.44852								4.61906	4.52048
ISAV 1 ul stock	26333.3	19500	22916.7	4831.9	4.36015	3.68412
Sample from setup	Average virus cp in the 2.4 filtrate replica #1	Average virus cp in the 2.4 filtrate replica #2	Average virus cp in the 2.4 filtrate replica #3	Average virus cp in the 2.4 filtrate replica #4	Mean virus cp of filtrate ib replica #1-4	SD for replica #1-4	Mean virus cp of filtrate ib replica #1-4	SD for replica #1-4	Log mean virus cp of filtrate in replica #1-4	Log SD for replica #1-4	ISAV filtrated samples ddPCR			Log Mean ISAV copies in filtrate # 1-#4	Log mean virus cp of filtrate in replica #1-4
ISAV 1 Ly	1.15333e+07	1.332e+07	1.17467e+07	7.12e+06	10930000	2.66203e+06	10930000	2.66203e+06	7.03862	6.42521				6.7377	7.03862
ISAV 500 Ly	8.31333e+06	8.75333e+06	2.61333e+06	4.18667e+06	5.96667e+06	3.03785e+06	5.96667e+06	3.03785e+06	6.77573	6.48257			qPCR	6.5111	6.77573
ISAV 250 Ly	5.38667e+06	5.73e+06	2280000	2230000	3.90667e+06	1.91243e+06	3.90667e+06	1.91243e+06	6.59181	6.28159				6.25798	6.59181
ISAV 125 Ly	2846000	2.61733e+06	1248000	1494000	2.05133e+06	797458	2.05133e+06	797458	6.31204	5.90171				5.88919	6.31204
ISAV 62,5 Ly	732667	1.54133e+06	786667	921333	995500	372437	995500	372437	5.99804	5.57105				5.66874	5.99804
ISAV 31 Ly	447333	722667	449333	508000	531833	130297	531833	130297	5.72578	5.11493				5.43214	5.72578
ISAV 15 Ly	168000	325333	226667	214667	233667	66143.5	233667	66143.5	5.3686	4.82049				5.08869	5.3686
ISAV 8 Ly	126000	183333	96000	89133.3	123617	42909	123617	42909	5.09208	4.63255				4.67031	5.09208
ISAV 4 Ly	81933.3	89866.7	45666.7	45200	65666.7	23587.6	65666.7	23587.6	4.81734	4.37268				4.37259	4.81734
ISAV 2 Ly	44733.3	41666.7	24200	22000	33150	11706.6	33150	11706.6	4.52048	4.06843				4.1429	4.52048
MF	ISAV copies #1	ISAV copies #2	ISAV copies #3	ISAV copies #4	Mean ISAV copies for #1-#4	SD for ISAV copies #1-#4	Log Mean ISAV copies in filtrate # 1-#4	Log SD ISAV copies in 50ul stock # 1-#2	ISAV filtrated samples qPCR
ISA_1F	6.5783e+06	4.40183e+06	4.25821e+06	6.62697e+06	5.46633e+06	1.31355e+06	6.7377	6.11845
ISA_500F	4.84454e+06	4.05899e+06	1.79745e+06	2.27564e+06	3.24415e+06	1.44409e+06	6.5111	6.15959
ISA_250F	2.41387e+06	2.27564e+06	1.34834e+06	1.20719e+06	1.81126e+06	621284	6.25798	5.79329
ISA_125F	967683	919015	564971	647520	774797	198520	5.88919	5.2978
ISA_62	532616	524821	396603	411494	466384	72304.9	5.66874	4.85917
ISA_31F	271319	289930	248349	272321	270480	17050.7	5.43214	4.23174
ISA_15F	107571	138723	121038	123289	122655	12763.3	5.08869	4.10596
ISA_8F	55203.3	55203.3	35865.7	40954.9	46806.8	9915.55	4.67031	3.99632
ISA_4F	26315.9	29501.2	20107.8	18405.5	23582.6	5208.27	4.37259	3.71669
ISA_2F	18678.8	16177.9	10745.8	9982.18	13896.2	4216	4.1429	3.6249
Sample ID	ISAV copies in 50ul stock #1	ISAV copies in 50ul stock #2	Mean ISAV copies in 50ul stock # 1 and 2	SD ISAV copies in 50ul stock # 1 and 2	Log Mean ISAV copies in 50ul stock # 1 and 2	Log SD ISAV copies in 50ul stock # 1 and 2	ISAV stock samples qPCR
ISA_1 stock	34927777	3.49278e+07	3.49278e+07	6.32203e-08	7.54317	-7.19914
ISA_500 stock	1.33962e+07	1.49625e+07	1.41793e+07	1.10752e+06	7.15166	6.04435
ISA_250 stock	7.21204e+06	7.37331e+06	7.29267e+06	114035	6.86289	5.05704
ISA_125 stock	2.82795e+06	2.93413e+06	2.88104e+06	75079.2	6.45955	4.87552
ISA_62 stock	1.99252e+06	1.99252e+06	1.99252e+06	0	6.2994	0
ISA_31 stock	699512	728455	713983	20466.4	5.85369	4.31104
ISA_15 stock	278363	310909	294636	23013.6	5.46929	4.36198
ISA_8 stock	214269	206516	210392	5482.77	5.32303	3.739
ISA_4 stock	74670.8	74670.8	74670.8	0	4.87315	0
ISA_2 stock	33434.2	33434.2	33434.2	0	4.52419	0
												ISAV dilutions	ISAV RT-qPCR		ISAV RT-ddPCR
													Log10 virus copies in 1mL stock	Log10 virus copies/L seawater filtrate	Log10 virus copies in stock	Log10 virus copies/L seawater filtrate
												ISA_1 stock	7.6	6.5	7.5	7
												ISA_500 stock	7.2	6.3	7.2	6.8
												ISA_250 stock	6.9	6	6.9	6.6
												ISA_125 stock	6.5	5.7	6.6	6.3
												ISA_62 stock	6.3	5.4	6.4	6
												ISA_31 stock	5.9	5.2	6	5.7
												ISA_15 stock	5.5	4.9	5.6	5.4
												ISA_8 stock	5.3	4.4	5.3	5.1
Sample from setup	Average virus cp in the 2.4 filtrate replica #1	Average virus cp in the 2.4 filtrate replica #2	Average virus cp in the 2.4 filtrate replica #3	Average virus cp in the 2.4 filtrate replica #4	Mean virus cp of filtrate ib replica #1-4	SD for replica #1-4			Mean virus cp of filtrate ib replica #1-4	SD for replica #1-4	Log mean virus cp of filtrate in replica #1-4	ISA_4 stock	4.9	4.1	4.9	4.8
ISAV 1 Ly	1.15333e+07	1.332e+07	1.17467e+07	7.12e+06	10930000	2.66203e+06			10930000	2.66203e+06	7.03862	ISA_2 stock	4.5	3.9	4.6	4.5
ISAV 500 Ly	8.31333e+06	8.75333e+06	2.61333e+06	4.18667e+06	5.96667e+06	3.03785e+06			5.96667e+06	3.03785e+06	6.77573
ISAV 250 Ly	5.38667e+06	5.73e+06	2280000	2230000	3.90667e+06	1.91243e+06			3.90667e+06	1.91243e+06	6.59181
ISAV 125 Ly	2846000	2.61733e+06	1248000	1494000	2.05133e+06	797458			2.05133e+06	797458	6.31204	5.90171
ISAV 62,5 Ly	732667	1.54133e+06	786667	921333	995500	372437			995500	372437	5.99804	5.57105
ISAV 31 Ly	447333	722667	449333	508000	531833	130297			531833	130297	5.72578	5.11493
ISAV 15 Ly	168000	325333	226667	214667	233667	66143.5			233667	66143.5	5.3686	4.82049
ISAV 8 Ly	126000	183333	96000	89133.3	123617	42909			123617	42909	5.09208	4.63255
ISAV 4 Ly	81933.3	89866.7	45666.7	45200	65666.7	23587.6			65666.7	23587.6	4.81734	4.37268
ISAV 2 Ly	44733.3	41666.7	24200	22000	33150	11706.6			33150	11706.6	4.52048	4.06843
Sample from setup	Average ISAV copies in 50uL stock replica #1and #2	Standard deviation of replica #1and #2			Sample from setup	Average ISAV copies in 50uL stock replica #1and #2	Log10 Mean ISAV copies in 50uL stock replica #1and #2	ISAV stock samples ddPCR
ISAV 1 mL stock	3.49278e+07	4.89475e+06			1000	3.49278e+07	7.54317
ISAV 500ul stock	1.67347e+07	709071			500	1.67347e+07	7.22362
ISAV 250ul stock	7.99236e+06	1.23842e+06			250	7.99236e+06	6.90268
ISAV 125ul stock	3.74583e+06	249452			125	3.74583e+06	6.57355
ISAV 62,5ul stock	2425000	7856.74			62.5	2425000	6.38471
ISAV 31 ul stock	1.04944e+06	8249.58			31	1.04944e+06	6.02096
ISAV 15 ul stock	407500	65603.8			15	407500	5.61013
ISAV 8 ul stock	218333	50676			8	218333	5.33912
ISAV 4 ul stock	78055.6	51854.5			4	78055.6	4.8924
ISAV 2 ul stock	41597.2	2808.79			2	41597.2	4.61906
