# Supplementary material for: Short communication: Evaluation of charged membrane filters and buffers for concentration and recovery of infectious salmon anaemia virus in seawater
Source: PLoS One. 2021 Jun 16;16(6):e0253297. doi: 10.1371/journal.pone.0253297 (PMC8208535; doi:10.1371/journal.pone.0253297)
Supplement: S1 Data — (ZIP) [file pone.0253297.s003.zip › Fig3 data supporting file for PONE D 21 01328R2.xlsx]

## Sheet: Ark1
Replicate #1					Replicate #1						Replicate #2					Replicate #2
Sample ID	Cq	Average Cq			Sample ID	Average Cq	ISAV copies in 50ul stock #1				Sample ID	Cq	Average Cq			Sample ID	Average Cq	ISAV copies in 50ul stock #2
ISA_1 stock	17.04	17.15			ISA_1 stock	17.2	34927777				ISA_1 stock	17	17.06			ISA_1 stock	17.06	3.49278e+07
ISA_1 stock	17.26				ISA_500 stock	18.36	1.33962e+07				ISA_1 stock	17.12				ISA_500 stock	18.21	1.49625e+07
ISA_500 stock	18.25	18.36			ISA_250 stock	19.2	7.21204e+06				ISA_500 stock	18.1	18.21			ISA_250 stock	19.17	7.37331e+06
ISA_500 stock	18.47				ISA_125 stock	20.47	2.82795e+06				ISA_500 stock	18.32				ISA_125 stock	20.42	2.93413e+06
ISA_250 stock	19.36	19.2			ISA_62 stock	20.945	1.99252e+06				ISA_250 stock	19.1	19.17			ISA_62 stock	20.945	1.99252e+06
ISA_250 stock	19.04				ISA_31 stock	22.365	699512				ISA_250 stock	19.24				ISA_31 stock	22.31	728455
ISA_125 stock	20.87	20.47			ISA_15 stock	23.615	278363				ISA_125 stock	20.77	20.42			ISA_15 stock	23.465	310909
ISA_125 stock	20.07				ISA_8 stock	23.97	214269				ISA_125 stock	20.07				ISA_8 stock	24.02	206516
ISA_62 stock	20.86	20.945			ISA_4 stock	25.4	74670.8				ISA_62 stock	20.86	20.945			ISA_4 stock	25.4	74670.8
ISA_62 stock	21.03				ISA_2 stock	26.49	33434.2				ISA_62 stock	21.03				ISA_2 stock	26.49	33434.2
ISA_31 stock	22.19	22.365									ISA_31 stock	22.18	22.31
ISA_31 stock	22.54										ISA_31 stock	22.44
ISA_15 stock	23.66	23.615									ISA_15 stock	23.46	23.465
ISA_15 stock	23.57										ISA_15 stock	23.47
ISA_8 stock	23.94	23.97									ISA_8 stock	23.94	24.02
ISA_8 stock	24										ISA_8 stock	24.1
ISA_4 stock	25.4	25.4									ISA_4 stock	25.4	25.4
ISA_4 stock	25.4										ISA_4 stock	25.4
ISA_2 stock	26.72	26.49									ISA_2 stock	26.62	26.49
ISA_2 stock	26.26										ISA_2 stock	26.36
		Stock repli#1	17.2
						ISAV Stock dilution (qPCR)	Sample ID	ISAV copies in 50ul stock #1	ISAV copies in 50ul stock #2	Mean ISAV copies in 50ul stock # 1 and 2	SD ISAV copies in 50ul stock # 1 and 2	Log Mean ISAV copies in 50ul stock # 1 and 2	Log SD ISAV copies in 50ul stock # 1 and 2
							ISA_1 stock	34927777	3.49278e+07	3.49278e+07	6.32203e-08	7.54317	-7.19914
							ISA_500 stock	1.33962e+07	1.49625e+07	1.41793e+07	1.10752e+06	7.15166	6.04435
							ISA_250 stock	7.21204e+06	7.37331e+06	7.29267e+06	114035	6.86289	5.05704
							ISA_125 stock	2.82795e+06	2.93413e+06	2.88104e+06	75079.2	6.45955	4.87552
							ISA_62 stock	1.99252e+06	1.99252e+06	1.99252e+06	0	6.2994	0
ISAV Stock	17.06						ISA_31 stock	699512	728455	713983	20466.4	5.85369	4.31104
							ISA_15 stock	278363	310909	294636	23013.6	5.46929	4.36198
Virus copy number for the spiked (ddPCR)							ISA_8 stock	214269	206516	210392	5482.77	5.32303	3.739
N2	34927777						ISA_4 stock	74670.8	74670.8	74670.8	0	4.87315	0
							ISA_2 stock	33434.2	33434.2	33434.2	0	4.52419	0
Efficiency	1.09
						ISAV stock dilution (ddPCR)	Sample from setup	Mean ISAV copies in 50uL stock replica #1	Mean ISAV copies in 50uL stock replica #2	Mean ISAV copies in 50uL stock replica #1and #2	Standard deviation of ISAV replica #1and #2	Log mean of ISAV copies in 50uL stock replica #1and #2	Log of ISAV Standard deviation for replica #1and #2
							ISAV 1 mL stock	3.83889e+07	3.14667e+07	3.49278e+07	4.89475e+06	7.54317	6.68973
							ISAV 500ul stock	1.72361e+07	1.62333e+07	1.67347e+07	709071	7.22362	5.85069
							ISAV 250ul stock	8.86806e+06	7.11667e+06	7.99236e+06	1.23842e+06	6.90268	6.09287
							ISAV 125ul stock	3.92222e+06	3.56944e+06	3.74583e+06	249452	6.57355	5.39699
							ISAV 62,5ul stock	2.41944e+06	2.43056e+06	2425000	7856.74	6.38471	3.89524
							ISAV 31 ul stock	1.05528e+06	1.04361e+06	1.04944e+06	8249.58	6.02096	3.91643
							ISAV 15 ul stock	453889	361111	407500	65603.8	5.61013	4.81693
							ISAV 8 ul stock	254167	182500	218333	50676	5.33912	4.7048
							ISAV 4 ul stock	114722	41388.9	78055.6	51854.5	4.8924	4.71479
							ISAV 2 ul stock	43583.3	39611.1	41597.2	2808.79	4.61906	3.44852
							ISAV 1 ul stock	26333.3	19500	22916.7	4831.9	4.36015	3.68412
