# Supplementary material for: Short communication: Evaluation of charged membrane filters and buffers for concentration and recovery of infectious salmon anaemia virus in seawater
Source: PLoS One. 2021 Jun 16;16(6):e0253297. doi: 10.1371/journal.pone.0253297 (PMC8208535; doi:10.1371/journal.pone.0253297)
Supplement: S1 Data — (ZIP) [file pone.0253297.s003.zip › Table 2 data supporting file for PONE D 21 01328R2.xlsx]

## Sheet: Ark1
Biological replicate #1						Biological replicate #2
Sample from setup	cp/µL sample from total cp	virus cp in 50 ul or / ml stock	virus cp in the 2.4 or 4 ml filtrate	Average virus cp in the 2.4 or 4 ml filtrate		Sample from setup	cp/µL sample from total cp	virus cp in 50 ul or / ml stock	virus cp in the 2.4 or 4 ml filtrate	Average virus cp in the 2.4 or 4 ml filtrate	2	2	ddPCR Results
Ly ISAV neg NS	114667	5.73333e+06	1.376e+07	1.37267e+07		Ly ISAV neg NS	71666.7	3.58333e+06	8.6e+06	8.43333e+06	21.9682	26.8008
Ly ISAV neg NS	114111	5.70556e+06	1.36933e+07			Ly ISAV neg NS	68888.9	3.44444e+06	8.26667e+06
L15pH9 ISAV neg NS	9622.22	481111	1.92444e+06	2.12889e+06		L15pH9 ISAV neg NS	1088.89	54444.4	217778	316667
L15pH9 ISAV neg NS	11666.7	583333	2.33333e+06			L15pH9 ISAV neg NS	2077.78	103889	415556
L15 ISAV neg NS	10388.9	519444	2.07778e+06	2.03444e+06		L15 ISAV neg NS	1888.89	94444.4	377778	363333
L15 ISAV neg NS	9955.56	497778	1.99111e+06			L15 ISAV neg NS	1744.44	87222.2	348889
NaO ISAV neg NS	12166.7	608333	2.43333e+06	2.58333e+06		NaO ISAV neg NS	3522.22	176111	704444	698889
NaO ISAV neg NS	13666.7	683333	2.73333e+06			NaO ISAV neg NS	3466.67	173333	693333
Ly ISAV pos NS	61111.1	3.05556e+06	7.33333e+06	7260000		Ly ISAV pos NS	2155.56	107778	258667	256000
Ly ISAV pos NS	59888.9	2.99444e+06	7.18667e+06			Ly ISAV pos NS	2111.11	105556	253333
L15pH9 ISAV pos NS	294.444	14722.2	58888.9	60777.8		L15pH9 ISAV pos NS	5.55556	277.778	1111.11	555.556
L15pH9 ISAV pos NS	313.333	15666.7	62666.7			L15pH9 ISAV pos NS	0	0	0
L15 ISAV pos NS	6.44444	322.222	1288.89	1266.67		L15 ISAV pos NS	3.77778	188.889	755.556	1266.67
L15 ISAV pos NS	6.22222	311.111	1244.44			L15 ISAV pos NS	8.88889	444.444	1777.78
NaO ISAV pos NS	253.333	12666.7	50666.7	49333.3		NaO ISAV pos NS	2.11111	105.556	422.222	422.222
NaO ISAV pos NS	240	12000	48000			NaO ISAV pos NS	2.11111	105.556	422.222
Ly ISAV neg AS	24333	1216650	2919960	1.46017e+06		Ly ISAV neg AS	77777.8	3.88889e+06	9.33333e+06	8.43333e+06
Ly ISAV neg AS	3.22222	161.111	386.667			Ly ISAV neg AS	62777.8	3.13889e+06	7.53333e+06
L15pH9 ISAV neg AS	5300	265000	1060000	1030000		L15pH9 ISAV neg AS	1700	85000	340000	336667
L15pH9 ISAV neg AS	5000	250000	1000000			L15pH9 ISAV neg AS	1666.67	83333.3	333333
L15 ISAV neg AS	3700	185000	740000	772222		L15 ISAV neg AS	1222.22	61111.1	244444	241111
L15 ISAV neg AS	4022.22	201111	804444			L15 ISAV neg AS	1188.89	59444.4	237778
NaO ISAV neg AS	1522.22	76111.1	304444	324444		NaO ISAV neg AS	424.444	21222.2	84888.9	80222.2
NaO ISAV neg AS	1722.22	86111.1	344444			NaO ISAV neg AS	377.778	18888.9	75555.6
Ly ISAV pos AS	35555.6	1.77778e+06	4.26667e+06	3846000		Ly ISAV pos AS	1433.33	71666.7	172000	178667
Ly ISAV pos AS	28544.4	1.42722e+06	3.42533e+06			Ly ISAV pos AS	1544.44	77222.2	185333
L15pH9 ISAV pos AS	2355.56	117778	471111	477778		L15pH9 ISAV pos AS	4.77778	238.889	955.556	1477.78		38388889
L15pH9 ISAV pos AS	2422.22	121111	484444			L15pH9 ISAV pos AS	10	500	2000			31466666
L15 ISAV pos AS	544.444	27222.2	108889	110111		L15 ISAV pos AS	10	500	2000	1622.22		34927777
L15 ISAV pos AS	556.667	27833.3	111333			L15 ISAV pos AS	6.22222	311.111	1244.44
NaO ISAV pos AS	9.55556	477.778	1911.11	2177.78		NaO ISAV pos AS	0	0	0	0
NaO ISAV pos AS	12.2222	611.111	2444.44			NaO ISAV pos AS	0	0	0
				35.7569	1
				43.6229	1
					1
Sample from setup	ISAV Average cp in the 2.4 or 4 ml filtrate for b#1	ISAV % recovery in the 2.4 or 4 ml filtrate for b#1		ISAV Average cp in the 2.4 or 4 ml filtrate for b#2	ISAV % recovery in the 2.4 or 4 ml filtrate for b#2	Average ISAV % recovery b#1 and 2	SD ISAV % recovery b#1 and 2			ddPCR stock cp in 50ul RNA =
Ly ISAV neg NS	1.37267e+07	39.3001		8.43333e+06	24.1451	31.7226	10.7163			34927777
L15pH9 ISAV neg NS	2.12889e+06	6.09512		316667	0.906633	3.50087	3.66881
L15 ISAV neg NS	2.03444e+06	5.82472		363333	1.04024	3.43248	3.38314
NaO ISAV neg NS	2.58333e+06	7.39621		698889	2.00095	4.69858	3.81503
Ly ISAV pos NS	7260000	20.7857		256000	0.732941	10.7593	14.1795
L15pH9 ISAV pos NS	60777.8	0.17401		555.556	0.00159058	0.0878002	0.121919
L15 ISAV pos NS	1266.67	0.00362653		1266.67	0.00362653	0.00362653	4.33681e-19
NaO ISAV pos NS	49333.3	0.141244		422.222	0.00120884	0.0712263	0.0990197
Ly ISAV neg AS	1.46017e+06	4.18055		8.43333e+06	24.1451	14.1628	14.117
L15pH9 ISAV neg AS	1030000	2.94894		336667	0.963894	1.95642	1.40364
L15 ISAV neg AS	772222	2.21091		241111	0.690313	1.45061	1.07523
NaO ISAV neg AS	324444	0.928901		80222.2	0.22968	0.579291	0.494424
Ly ISAV pos AS	3846000	11.0113		178667	0.511532	5.76141	7.42445
L15pH9 ISAV pos AS	477778	1.3679		1477.78	0.00423095	0.686067	0.964261
L15 ISAV pos AS	110111	0.315254		1622.22	0.0046445	0.159949	0.219634
NaO ISAV pos AS	2177.78	0.00623509		0	0
		Membrane	Sample type	Elution buffer	ISAV recovery		ISAV recovery
					RT-qPCR	SD	RT-ddPCR	SD
		MF negatively charged filter	Artificial seawater	NucliSENS® buffer	9.54584	4.71846	14.1628	14.117
				1m M NaOH pH 9.0	0.0706417	0.0122731	0.579291	0.494424
				L-15 + 2% FBS pH 9.0	0.367588	0.00957924	1.95642	1.40364
				L-15 + 2% FBS	0.249581	0	1.45061	1.07523
			Natural seawater	NucliSENS® buffer	12.4746	1.33046	31.7226	10.7163
				1m M NaOH pH 9.0	0.578232	0.15484	4.69858	3.81503
				L-15 + 2% FBS pH 9.0	0.27382	0.237701	3.50087	3.66881
				L-15 + 2% FBS	0.179461	0.0939988	3.43248	3.38314
		MD positively charged filter	Artificial seawater	NucliSENS® buffer	2.09294	0.560451	5.76141	7.42445
				1m M NaOH pH 9.0	0.000514261		0	0
				L-15 + 2% FBS pH 9.0	0.0732403	0.102495	0.686067	0.964261
				L-15 + 2% FBS	0.0195806	0.0273842	0.159949	0.219634
			Natural seawater	NucliSENS® buffer	3.36466	1.01039	10.7593	14.1795
				1m M NaOH pH 9.0	0.00458797	0.00584439	0.0712263	0.0990197
				L-15 + 2% FBS pH 9.0	0.00746834	0.0102526	0.0878002	0.121919
				L-15 + 2% FBS	0.000609795	0.000586509	0.00362653	4.33681e-19
qPCR Results
Replicate #1						Replicate #1						Replicate #1
Recovery	Recovery Cq	Average Recovery Cq				Recovery	Recovery Average Cq	ISAV copies in filtrate	ISAV % Recovery in filtrate			Recovery	ISAV % Recovery in filtrate#1	ISAV % Recovery in filtrate#2	Mean ISAV % Recovery in #1 and 2	SD of ISAV % Recovery of #1 and 2
Ly IISAV neg NS	20.53	20.505				Ly IISAV neg NS	20.505	14.1795	3.98485e-05			Ly IISAV neg NS	13.4153	11.5338	12.4746	1.33046
Ly IISAV neg NS	20.48					L15pH9 IISAV neg NS	25.135	14.1795	3.98485e-05			L15pH9 IISAV neg NS	0.4419	0.10574	0.27382	0.237701
L15pH9 IISAV neg NS	25.07	25.135				L15 IISAV neg NS	25.93	14.1795	3.98485e-05			L15 IISAV neg NS	0.245928	0.112993	0.179461	0.0939988
L15pH9 IISAV neg NS	25.2					NaO IISAV neg NS	24.535	14.1795	3.98485e-05			NaO IISAV neg NS	0.68772	0.468744	0.578232	0.15484
L15 IISAV neg NS	26.15	25.93				Ly IISAV pos NS	22.705	14.1795	3.98485e-05			Ly IISAV pos NS	2.65021	4.07911	3.36466	1.01039
L15 IISAV neg NS	25.71					L15pH9 IISAV pos NS	29.75	14.1795	3.98485e-05			L15pH9 IISAV pos NS	0.014718	0.000218682	0.00746834	0.0102526
NaO IISAV neg NS	24.4	24.535				L15 IISAV pos NS	35.615	14.1795	3.98485e-05			L15 IISAV pos NS	0.00019507	0.00102452	0.000609795	0.000586509
NaO IISAV neg NS	24.67					NaO IISAV pos NS	30.46	14.1795	3.98485e-05			NaO IISAV pos NS	0.00872057	0.000455365	0.00458797	0.00584439
Ly IISAV pos NS	22.85	22.705				Ly IISAV neg AS	21.55	14.1795	3.98485e-05			Ly IISAV neg AS	6.20938	12.8823	9.54584	4.71846
Ly IISAV pos NS	22.56					L15pH9 IISAV neg AS	25.41	14.1795	3.98485e-05			L15pH9 IISAV neg AS	0.360814	0.374361	0.367588	0.00957924
L15pH9 IISAV pos NS	29.53	29.75				L15 IISAV neg AS	25.91	14.1795	3.98485e-05			L15 IISAV neg AS	0.249581	0.249581	0.249581	0
L15pH9 IISAV pos NS	29.97					NaO IISAV neg AS	27.465	14.1795	3.98485e-05			NaO IISAV neg AS	0.0793201	0.0619633	0.0706417	0.0122731
L15 IISAV pos NS	36.43	35.615				Ly IISAV pos AS	23.31	14.1795	3.98485e-05			Ly IISAV pos AS	1.69665	2.48924	2.09294	0.560451
L15 IISAV pos NS	34.8					L15pH9 IISAV pos AS	26.64	14.1795	3.98485e-05			L15pH9 IISAV pos AS	0.145715	0.000765707	0.0732403	0.102495
NaO IISAV pos NS	30.3	30.46				L15 IISAV pos AS	28.43	14.1795	3.98485e-05			L15 IISAV pos AS	0.0389441	0.000217076	0.0195806	0.0273842
NaO IISAV pos NS	30.62					NaO IISAV pos AS	34.3	14.1795	3.98485e-05			NaO IISAV pos AS	0.000514261		0.000514261
Ly IISAV neg AS	21.64	21.55
Ly IISAV neg AS	21.46
L15pH9 IISAV neg AS	25.38	25.41				Replicate #2						Membrane	Sample type	Elution buffer	ISAV recovery
L15pH9 IISAV neg AS	25.44					Recovery	Recovery Average Cq								RT-qPCR	SD
L15 IISAV neg AS	25.85	25.91				Ly ISAV neg NS	20.71	14.1795	3.98485e-05			MF negatively charged filter	Artificial seawater	NucliSENS® buffer	9.54584	4.71846
L15 IISAV neg AS	25.97					L15pH9 ISAV neg NS	27.075	14.1795	3.98485e-05					1m M NaOH pH 9.0	0.0706417	0.0122731
NaO IISAV neg AS	27.33	27.465				L15 ISAV neg NS	26.985	14.1795	3.98485e-05					L-15 + 2% FBS pH 9.0	0.367588	0.00957924
NaO IISAV neg AS	27.6					NaO ISAV neg NS	25.055	14.1795	3.98485e-05					L-15 + 2% FBS	0.249581	0
Ly IISAV pos AS	23.6	23.31				Ly ISAV pos NS	22.12	14.1795	3.98485e-05				Natural seawater	NucliSENS® buffer	12.4746	1.33046
Ly IISAV pos AS	23.02					L15pH9 ISAV pos NS	35.46	14.1795	3.98485e-05					1m M NaOH pH 9.0	0.578232	0.15484
L15pH9 IISAV pos AS	26.69	26.64				L15 ISAV pos NS	33.365	14.1795	3.98485e-05					L-15 + 2% FBS pH 9.0	0.27382	0.237701
L15pH9 IISAV pos AS	26.59					NaO ISAV pos NS	34.465	14.1795	3.98485e-05					L-15 + 2% FBS	0.179461	0.0939988
L15 IISAV pos AS	28.4	28.43				Ly ISAV neg AS	20.56	14.1795	3.98485e-05			MD positively charged filter	Artificial seawater	NucliSENS® buffer	2.09294	0.560451
L15 IISAV pos AS	28.46					L15pH9 ISAV neg AS	25.36	14.1795	3.98485e-05					1m M NaOH pH 9.0	0.000514261
NaO IISAV pos AS	34.58	34.3				L15 ISAV neg AS	25.91	14.1795	3.98485e-05					L-15 + 2% FBS pH 9.0	0.0732403	0.102495
NaO IISAV pos AS	34.02					NaO ISAV neg AS	27.8	14.1795	3.98485e-05					L-15 + 2% FBS	0.0195806	0.0273842
						Ly ISAV pos AS	22.79	14.1795	3.98485e-05				Natural seawater	NucliSENS® buffer	3.36466	1.01039
						L15pH9 ISAV pos AS	33.76	14.1795	3.98485e-05					1m M NaOH pH 9.0	0.00458797	0.00584439
						L15 ISAV pos AS	35.47	14.1795	3.98485e-05					L-15 + 2% FBS pH 9.0	0.00746834	0.0102526
Replicate #2						NaO ISAV pos AS	No Cq	#VALUE!						L-15 + 2% FBS	0.000609795	0.000586509
Recovery	Recovery Cq	Average Recovery Cq
Ly ISAV neg NS	21.08	20.71
Ly ISAV neg NS	20.34					ISAV Stock	17.78
L15pH9 ISAV neg NS	27.25	27.075
L15pH9 ISAV neg NS	26.9					Virus copy number for the spiked
L15 ISAV neg NS	27.02	26.985				N2	3.55835e+07
L15 ISAV neg NS	26.95
NaO ISAV neg NS	24.62	25.055				Efficiency	1.09
NaO ISAV neg NS	25.49
Ly ISAV pos NS	22.25	22.12
Ly ISAV pos NS	21.99
L15pH9 ISAV pos NS	35.35	35.46
L15pH9 ISAV pos NS	35.57
L15 ISAV pos NS	33.4	33.365
L15 ISAV pos NS	33.33
NaO ISAV pos NS	34.45	34.465
NaO ISAV pos NS	34.48
Ly ISAV neg AS	20.75	20.56
Ly ISAV neg AS	20.37
L15pH9 ISAV neg AS	25.3	25.36
L15pH9 ISAV neg AS	25.42
L15 ISAV neg AS	25.93	25.91
L15 ISAV neg AS	25.89
NaO ISAV neg AS	27.72	27.8
NaO ISAV neg AS	27.88
Ly ISAV pos AS	23.11	22.79
Ly ISAV pos AS	22.47
L15pH9 ISAV pos AS	33.18	33.76
L15pH9 ISAV pos AS	34.34
L15 ISAV pos AS	34.55	35.47
L15 ISAV pos AS	36.39
NaO ISAV pos AS	No Cq	#DIV/0!
NaO ISAV pos AS	No Cq	#DIV/0!
