# Supplementary material for: Short communication: Evaluation of charged membrane filters and buffers for concentration and recovery of infectious salmon anaemia virus in seawater
Source: PLoS One. 2021 Jun 16;16(6):e0253297. doi: 10.1371/journal.pone.0253297 (PMC8208535; doi:10.1371/journal.pone.0253297)
Supplement: S1 Data — (ZIP) [file pone.0253297.s003.zip › Table 3 data supporting file for PONE D 21 01328R2.xlsx]

## Sheet: Ark1
ddPCR Results
Sample from setup	Average virus cp in the 2.4 filtrate replica #1	Average virus cp in the 2.4 filtrate replica #2	Average virus cp in the 2.4 filtrate replica #3	Average virus cp in the 2.4 filtrate replica #4	Mean virus cp of filtrate ib replica #1-4	SD for replica #1-4			Mean virus cp of filtrate ib replica #1-4	SD for replica #1-4	Log mean virus cp of filtrate in replica #1-4	Log SD for replica #1-4
ISAV 1 Ly	1.15333e+07	1.332e+07	1.17467e+07	7.12e+06	10930000	2.66203e+06			10930000	2.66203e+06	7.03862	6.42521
ISAV 500 Ly	8.31333e+06	8.75333e+06	2.61333e+06	4.18667e+06	5.96667e+06	3.03785e+06			5.96667e+06	3.03785e+06	6.77573	6.48257
ISAV 250 Ly	5.38667e+06	5.73e+06	2280000	2230000	3.90667e+06	1.91243e+06			3.90667e+06	1.91243e+06	6.59181	6.28159
ISAV 125 Ly	2846000	2.61733e+06	1248000	1494000	2.05133e+06	797458			2.05133e+06	797458	6.31204	5.90171
ISAV 62,5 Ly	732667	1.54133e+06	786667	921333	995500	372437			995500	372437	5.99804	5.57105
ISAV 31 Ly	447333	722667	449333	508000	531833	130297			531833	130297	5.72578	5.11493
ISAV 15 Ly	168000	325333	226667	214667	233667	66143.5			233667	66143.5	5.3686	4.82049
ISAV 8 Ly	126000	183333	96000	89133.3	123617	42909			123617	42909	5.09208	4.63255
ISAV 4 Ly	81933.3	89866.7	45666.7	45200	65666.7	23587.6			65666.7	23587.6	4.81734	4.37268
ISAV 2 Ly	44733.3	41666.7	24200	22000	33150	11706.6			33150	11706.6	4.52048	4.06843
Sample from setup	% ISAV recovey in the 2.4 filtrate replica #1	% ISAV recovey in the 2.4 filtrate replica #2	% ISAV recovey in the 2.4 filtrate replica #3	% ISAV recovey in the 2.4 filtrate replica #4	Mean % ISAV recovey in filtrate replica #1-4	SD for replica #1-4
ISAV 1 Ly	33.0205	38.1358	33.6313	20.3849	31.2931	7.62152
ISAV 500 Ly	49.6772	52.3064	15.6162	25.0178	35.6544	18.153
ISAV 250 Ly	67.3977	71.6935	28.5272	27.9016	48.88	23.9283
ISAV 125 Ly	75.9778	69.8732	33.317	39.8843	54.7631	21.2892
ISAV 62,5 Ly	30.2131	63.5601	32.4399	37.9931	41.0515	15.3582
ISAV 31 Ly	42.6257	68.8618	42.8163	48.4066	50.6776	12.4158
ISAV 15 Ly	41.227	79.8364	55.6237	52.6789	57.3415	16.2315
ISAV 8 Ly	57.7099	83.9695	43.9695	40.8244	56.6183	19.653
ISAV 4 Ly	104.968	115.132	58.5053	57.9075	84.1281	30.219
ISAV 2 Ly	107.539	100.167	58.177	52.8881	79.6928	28.1427
			SAVI dilutions	ISAV recovery		ISAV recovery
		MF	(copy number)	RT-qPCR	SD	RT-ddPCR	SD
		ISA_1F	1:1 (34927777)	15.362	3.69146	31.2931	7.62152
		ISA_500F	1:2 (1634722)	19.0285	8.47029	35.6544	18.153
		ISA_250F	1:4 (7992361)	22.2448	7.63023	48.88	23.9283
		ISA_125F	1:8 (3745833)	20.3031	5.20209	54.7631	21.2892
		ISA_62	1:16 (2425000)	18.8779	2.9267	41.0515	15.3582
		ISA_31F	1:32 (1049444)	25.2987	1.5948	50.6776	12.4158
		ISA_15F	1:64 (407500)	29.5448	3.07437	57.3415	16.2315
		ISA_8F	1:128 (218333)	21.0432	4.45779	56.6183	19.653
		ISA_4F	1:256 (78055)	29.6558	6.54956	84.1281	30.219
		ISA_2F	1:512 (41597)	32.7909	9.94853	79.6928	28.1427
qPCR Results
Replicate #1				Replicate #1
MF	Cq	Average Cq		MF	Average Cq	ISAV copies	% ISAV recovery			ISAV stock copies as determined by qPCR N2			MF	ISAV copies #1	ISAV copies #2	ISAV copies #3	ISAV copies #4	Mean ISAV copies for #1-#4	SD for ISAV copies #1-#4	Log Mean ISAV copies in filtrate # 1-#4	Log SD ISAV copies in 50ul stock # 1-#2
ISA_1F	20.07	20.07		ISA_1F	20.07	5.38613e-27	1.51366e-32			3.55835e+07			ISA_1F	6.5783e+06	4.40183e+06	4.25821e+06	6.62697e+06	5.46633e+06	1.31355e+06	6.7377	6.11845
ISA_1F	20.07			ISA_500F	20.485	1.44872e-27	1.02171e-32			1.41793e+07			ISA_500F	4.84454e+06	4.05899e+06	1.79745e+06	2.27564e+06	3.24415e+06	1.44409e+06	6.5111	6.15959
ISA_500F	20.48	20.485		ISA_250F	21.43	7.28396e-29	9.98805e-34			7.29267e+06			ISA_250F	2.41387e+06	2.27564e+06	1.34834e+06	1.20719e+06	1.81126e+06	621284	6.25798	5.79329
ISA_500F	20.49			ISA_125F	22.67	1.44e-30	4.99818e-35			2.88104e+06			ISA_125F	967683	919015	564971	647520	774797	198520	5.88919	5.2978
ISA_250F	21.32	21.43		ISA_62	23.48	1.10984e-31	5.57004e-36			1.99252e+06			ISA_62	532616	524821	396603	411494	466384	72304.9	5.66874	4.85917
ISA_250F	21.54			ISA_31F	24.395	6.13578e-33	8.59372e-37			713983			ISA_31F	271319	289930	248349	272321	270480	17050.7	5.43214	4.23174
ISA_125F	22.5	22.67		ISA_15F	25.65	1.15678e-34	3.92613e-38			294636			ISA_15F	107571	138723	121038	123289	122655	12763.3	5.08869	4.10596
ISA_125F	22.84			ISA_8F	26.555	6.60087e-36	3.13741e-39			210392			ISA_8F	55203.3	55203.3	35865.7	40954.9	46806.8	9915.55	4.67031	3.99632
ISA_62	23.51	23.48		ISA_4F	27.56	2.74493e-37	3.67605e-40			74670.8			ISA_4F	26315.9	29501.2	20107.8	18405.5	23582.6	5208.27	4.37259	3.71669
ISA_62	23.45			ISA_2F	28.025	6.30275e-38	1.88512e-40			33434.2			ISA_2F	18678.8	16177.9	10745.8	9982.18	13896.2	4216	4.1429	3.6249
ISA_31F	24.35	24.395
ISA_31F	24.44
ISA_15F	25.59	25.65		Replicate #2
ISA_15F	25.71			MF	Average Cq
ISA_8F	26.52	26.555		ISA_1F	20.615	9.6015e-28	2.6983e-33			3.55835e+07
ISA_8F	26.59			ISA_500F	20.725	6.77918e-28	4.78103e-33			1.41793e+07			MF	% ISAV recovery #1	% ISAV recovery #2	% ISAV recovery #3	% ISAV recovery #4	Mean % ISAV recovery for #1-#4	SD for % ISAV recovery #1-#4
ISA_4F	27.66	27.56		ISA_250F	21.51	5.65498e-29	7.75434e-34			7.29267e+06			ISA_1F	18.4869	12.3704	11.9668	18.6237	15.362	3.69146
ISA_4F	27.46			ISA_125F	22.74	1.1539e-30	4.00514e-35			2.88104e+06			ISA_500F	34.1663	28.6261	12.6765	16.049	22.8795	10.1845
ISA_2F	28.17	28.025		ISA_62	23.5	1.04178e-31	5.22847e-36			1.99252e+06			ISA_250F	33.1	31.2044	18.4889	16.5535	24.8367	8.51929
ISA_2F	27.88			ISA_31F	24.305	8.15732e-33	1.14251e-36			713983			ISA_125F	33.5879	31.8987	19.61	22.4752	26.893	6.89055
				ISA_15F	25.305	3.44627e-34	1.16967e-37			294636			ISA_62	26.7308	26.3396	19.9046	20.6519	23.4067	3.62882
ISAV Stock 17,78				ISA_8F	26.555	6.60087e-36	3.13741e-39			210392			ISA_31F	38.0008	40.6074	34.7836	38.1411	37.8832	2.38811
				ISA_4F	27.405	4.48263e-37	6.00319e-40			74670.8			ISA_15F	36.5099	47.0827	41.0803	41.8444	41.6293	4.33187
Replicate #2				ISA_2F	28.22	3.40064e-38	1.01711e-40			33434.2			ISA_8F	26.2382	26.2382	17.047	19.4659	22.2474	4.71288
MF	Cq												ISA_4F	35.2425	39.5084	26.9286	24.6488	31.5821	6.97497
ISA_1F	20.78	20.615											ISA_2F	55.8674	48.3871	32.1402	29.8562	41.5627	12.6098
ISA_1F	20.45			Replicate #3
ISA_500F	20.77	20.725		MF	Average Cq
ISA_500F	20.68			ISA_1F	20.66	8.32722e-28	2.34019e-33			3.55835e+07
ISA_250F	21.41	21.51		ISA_500F	21.83	2.05441e-29	1.44888e-34			1.41793e+07						ISAV dilutions	% ISAV recovery
ISA_250F	21.61			ISA_250F	22.22	5.98068e-30	8.20095e-35			7.29267e+06					MF	(copy number)	RT-qPCR	SD
ISA_125F	22.6	22.74		ISA_125F	23.4	1.42954e-31	4.96189e-36			2.88104e+06					ISA_1F	1:1 (35583474,2)	15.362	3.69146
ISA_125F	22.88			ISA_62	23.88	3.13027e-32	1.57101e-36			1.99252e+06					ISA_500F	1:2 (14179312,0)	22.8795	10.1845
ISA_62	23.61	23.5		ISA_31F	24.515	4.19726e-33	5.87865e-37			713983					ISA_250F	1:4 (7292671,3)	24.8367	8.51929
ISA_62	23.39			ISA_15F	25.49	1.91921e-34	6.51382e-38			294636					ISA_125F	1:8 (2881041,5)	26.893	6.89055
ISA_31F	24.31	24.305		ISA_8F	27.14	1.0368e-36	4.92794e-40			210392					ISA_62	1:16 (1992519,7)	23.4067	3.62882
ISA_31F	24.3			ISA_4F	27.925	8.64868e-38	1.15824e-40			74670.8					ISA_31F	1:32 (713983,5)	37.8832	2.38811
ISA_15F	25.24	25.305		ISA_2F	28.775	5.87329e-39	1.75667e-41			33434.2					ISA_15F	1:64 (294636,4)	41.6293	4.33187
ISA_15F	25.37														ISA_8F	1:128 (210392,5)	22.2474	4.71288
ISA_8F	26.44	26.555													ISA_4F	1:256 (74670,8)	31.5821	6.97497
ISA_8F	26.67			Replicate #4											ISA_2F	1:512 (33434,2)	41.5627	12.6098
ISA_4F	27.54	27.405		MF	Average Cq
ISA_4F	27.27			ISA_1F	20.06	5.55928e-27	1.56232e-32			3.55835e+07
ISA_2F	28.3	28.22		ISA_500F	21.51	5.65498e-29	3.98819e-34			1.41793e+07
ISA_2F	28.14			ISA_250F	22.37	3.72067e-30	5.10193e-35			7.29267e+06
				ISA_125F	23.215	2.56699e-31	8.90992e-36			2.88104e+06
Replicate #3				ISA_62	23.83	3.66684e-32	1.8403e-36			1.99252e+06
MF	Cq			ISA_31F	24.39	6.23362e-33	8.73077e-37			713983
ISA_1F	21.01	20.66		ISA_15F	25.465	2.0772e-34	7.05003e-38			294636
ISA_1F	20.31			ISA_8F	26.96	1.83253e-36	8.71005e-40			210392
ISA_500F	21.82	21.83		ISA_4F	28.045	5.91624e-38	7.9231e-41			74670.8
ISA_500F	21.84			ISA_2F	28.875	4.28017e-39	1.28018e-41			33434.2
ISA_250F	22.11	22.22
ISA_250F	22.33
ISA_125F	23.27	23.4
ISA_125F	23.53			ISAV Stock	17.78
ISA_62	24	23.88
ISA_62	23.76			Virus copy number for the spiked
ISA_31F	24.54	24.515		N2	3.55835e+07
ISA_31F	24.49
ISA_15F	25.4	25.49		Efficiency	1.09
ISA_15F	25.58
ISA_8F	26.99	27.14
ISA_8F	27.29
ISA_4F	28.14	27.925
ISA_4F	27.71
ISA_2F	29	28.775
ISA_2F	28.55
Replicate #4
MF	Cq
ISA_1F	20.29	20.06
ISA_1F	19.83
ISA_500F	21.52	21.51
ISA_500F	21.5
ISA_250F	22.44	22.37
ISA_250F	22.3
ISA_125F	23.23	23.215
ISA_125F	23.2
ISA_62	23.9	23.83
ISA_62	23.76
ISA_31F	24.38	24.39
ISA_31F	24.4
ISA_15F	25.38	25.465
ISA_15F	25.55
ISA_8F	26.83	26.96
ISA_8F	27.09
ISA_4F	28.22	28.045
ISA_4F	27.87
ISA_2F	28.91	28.875
ISA_2F	28.84
