# Supplementary material for: Short communication: Evaluation of charged membrane filters and buffers for concentration and recovery of infectious salmon anaemia virus in seawater
Source: PLoS One. 2021 Jun 16;16(6):e0253297. doi: 10.1371/journal.pone.0253297 (PMC8208535; doi:10.1371/journal.pone.0253297)
Supplement: S1 Data — (ZIP) [file pone.0253297.s003.zip › Table 4 data supporting file for PONE D 21 01328R2.xlsx]

## Sheet: Ark1
ddPCR Results
Sample from setup	Average virus cp in the 2.4 filtrate replica #1	ISAV stock copies in 50ul	ISAV % Recovery in filtrate				ISAV dilutions	Average virus cp in the 2.4 filtrate replica #1	Average virus cp in the 2.4 filtrate replica #2	Mean	SD					34927777
ISAV1: 1Ly	1.36e+07	34927777	38.9375				(copy number)
ISAV1: 5Ly	2710000	6.98556e+06	38.7943				1:1 (34927777)	1.36e+07	7.71333e+06	1.06567e+07	4.1625e+06
ISAV1: 25Ly	574667	1397111	41.1325				1:5 (6985555)	2710000	1.53667e+06	2.12333e+06	829672
ISAV1: 125Ly	105333	279422	37.6968				1:52 (1340014)	574667	249333	412000	230045
ISAV1: 625Ly	17800	55884.4	31.8515				1:53 (279422)	105333	52266.7	78800	37523.8
ISAV1: 3125Ly	4800	11176.9	42.9457				1:54 (55884)	17800	13933.3	15866.7	2734.15
ISAV1: 15625Ly	1140	2235.4	50.9976				1:55 (11176)	4800	3133.33	3966.67	1178.51
ISAV1: 78125Ly	120	447.1	26.8396				1:56 (2235)	1140	93.3333	616.667	740.105
ISAV1: 390625Ly	0	89.4	0				1:57 (447)	120	320	220	141.421
ISAV1: 1953125Ly	5.33333	17.9	29.7952				1:58 (89)	0	0	0	0
ISAV1: 9765625Ly	14.6667	3.6	407.407				1:59 (18)	5.33333	0	2.66667	3.77124
ISAV1: 48828125Ly		0					1:510 (3,6)	14.6667	0	7.33333	10.3709
							1:511 (0)		213.333	213.333	#DIV/0!
											qPCR results
ISAV dilutions	Average virus copies in 2,4 filtrate replicate #2	ISAV stock copies in 50ul	ISAV % Recovery in filtrate								ISAV recovery		ISAV recovery	ISAV % Recovery in filtrate
(copy number)	7.71333e+06	34927777	22.0837							ISAV dilutions	RT-qPCR	SD	RT-ddPCR
1:1 (34927777)	1.53667e+06	6.98556e+06	21.9978							(copy number)
1:5 (6985555)	249333	1397111	17.8464							1:1 (34927777)	31.9854	3.32848	22.0837
1:52 (1340014)	52266.7	279422	18.7053							1:5 (6985555)	45.3427	13.6161	21.9978
1:53 (279422)	13933.3	55884.4	24.9324							1:52 (1340014)	40.6145	10.0571	17.8464
1:54 (55884)	3133.33	11176.9	28.034							1:53 (279422)	36.6001	12.2588	18.7053
1:55 (11176)	93.3333	2235.4	4.17524							1:54 (55884)	28.1187	8.37388	24.9324
1:56 (2235)	320	447.1	71.5724							1:55 (11176)	35.5922	6.00091	28.034
1:57 (447)	0	89.4	0							1:56 (2235)	42.9819	32.4393	4.17524
1:58 (89)	0	17.9	0							1:57 (447)			71.5724
1:59 (18)	0	3.6	0							1:58 (89)			0
1:510 (3,6)	213.333	0	#DIV/0!							1:59 (18)
1:511 (0)										1:510 (3,6)
										1:511 (0)
ISAV dilutions
(copy number)	ISAV % Recovery in filtrate from replica #1	ISAV % Recovery in filtrate from replica #2	Mean	SD
1:1 (34927777)	38.9375	22.0837	30.5106	11.9175
1:5 (6985555)	38.7943	21.9978	30.3961	11.877
1:52 (1340014)	41.1325	17.8464	29.4894	16.4658
1:53 (279422)	37.6968	18.7053	28.2011	13.4291
1:54 (55884)	31.8515	24.9324	28.3919	4.8925
1:55 (11176)	42.9457	28.034	35.4899	10.5442
1:56 (2235)	50.9976	4.17524	27.5864	33.1084
1:57 (447)	26.8396	71.5724	49.206	31.6308
1:58 (89)	0	0
1:59 (18)	29.7952	0
1:510 (3,6)	407.407	0
1:511 (0)		#DIV/0!
qPCR Results
Replicate #1
Lysis LOD	Lysis LD Average Cq	ISAV copies in filtrate	ISAV stock copies in 50ul	ISAV % Recovery in filtrate								Lysis LOD	%ISAV recovery in filtrate #1	% ISAV recovery in filtrate #2	Mean % ISAV recovery in filtrate	Standard deviation of ISAV copies in filtrate #1 and2
ISAV1: 1Ly	19.43	0	3.55835e+07	0								ISAV1: 1Ly	17.4282	20.1968	18.8125	1.95767
ISAV1: 5Ly	21.36	0	7.11669e+06	0								ISAV1: 5Ly	21.0059	32.3316	26.6687	8.00846
ISAV1: 25Ly	23.63	0	1.42334e+06	0								ISAV1: 25Ly	19.7051	28.0704	23.8878	5.91518
ISAV1: 125Ly	26.06	0	284668	0								ISAV1: 125Ly	16.4283	26.625	21.5267	7.21012
ISAV1: 625Ly	28.555	0	56933.6	0								ISAV1: 625Ly	13.0556	20.0209	16.5383	4.92516
ISAV1: 3125Ly	30.27	0	11386.7	0								ISAV1: 3125Ly	18.4382	23.4296	20.9339	3.52949
ISAV1: 15625Ly	33.06	0	2277.3	0								ISAV1: 15625Ly	11.7893	38.7725	25.2809	19.08
ISAV1: 78125Ly	34.755	0	455.5	0								ISAV1: 78125Ly	16.8955	37.595
ISAV1: 390625Ly	34.86	0	91.1	0								ISAV1: 390625Ly	78.1855
ISAV1: 1953125Ly			18.2									ISAV1: 1953125Ly
ISAV1: 9765625Ly			3.6									ISAV1: 9765625Ly
ISAV1: 48828125Ly			0.7									ISAV1: 48828125Ly
Replicate #2
Lysis LOD	Lysis LD Average Cq	ISAV copies in filtrate	ISAV stock copies in 50ul	ISAV % Recovery in filtrate		ISAV dilutions	ISAV recovery
ISAV1: 1Ly	19.23	0	3.55835e+07	0		(copy number)	RT-qPCR	SD
ISAV1: 5Ly	20.775	0	7.11669e+06	0		1:1 (35583474,2)	18.8125	1.95767
ISAV1: 25Ly	23.15	0	1.42334e+06	0		1:5 (7116694,8)	26.6687	8.00846
ISAV1: 125Ly	25.405	0	284668	0		1:52 (1423338,9)	23.8878	5.91518
ISAV1: 625Ly	27.975	0	56933.6	0		1:53 (284667,7)	21.5267	7.21012
ISAV1: 3125Ly	29.945	0	11386.7	0		1:54 (56933,6)	16.5383	4.92516
ISAV1: 15625Ly	31.445	0	2277.3	0		1:55 (11386,7)	20.9339	3.52949
ISAV1: 78125Ly	33.67	0	455.5	0		1:56 (2277,3)	25.2809	19.08
ISAV1: 390625Ly			91.1			1:57 (455,5)
ISAV1: 1953125Ly			18.2			1:58 (91,1)
ISAV1: 9765625Ly			3.6			1:59 (18,2)	-	-
ISAV1: 48828125Ly			0.7			1:510 (3,6)	-	-
						1:511 (0)	-	-
ISAV Stock	17.06
Virus copy number for the spiked
N2	3.55835e+07
Efficiency	1.09
